# Supplementary material for: Chinese herbal formula Huayu-Qiangshen-Tongbi decoction ameliorates rheumatoid arthritis through enhancing the release of exosomal miR-125b-5p derived from adipose-derived stem cells by CD63
Source: Biol Res. 2025 Jul 10;58:47. doi: 10.1186/s40659-025-00628-z (PMC12243140; doi:10.1186/s40659-025-00628-z)
Supplement: Supplementary file 1 — Supplementary Material 1 [file 40659_2025_628_MOESM1_ESM.xls]

## Sheet: Sheet1
	Gene		Ct		Reference Gene			ΔCt			ΔΔCt			2^-ΔΔCt			Mean	SD	Mean Nomalize	SD Nomalize
Group	Gene name	Cт 1	Cт 2	Cт 3	Ct 1	Ct 2	Ct 3	ΔCt 1	ΔCt 2	ΔCt 3	ΔΔCt 1	ΔΔCt 2	ΔΔCt 3	2^-ΔΔCt 1	2^-ΔΔCt 2	2^-ΔΔCt 3	2^-ΔΔCt	2^-ΔΔCt	2^-ΔΔCt	2^-ΔΔCt
Control	miR-125b-5p	21.3512	21.3724	21.364	16.0544	16.0618	16.0356	5.29677	5.31058	5.32841	0	0.0138111	0.0316372	1	0.990473	0.978309	0.989594	0.0108719	1	0.0109862
LPS		22.0053	22.0132	22.0372	16.1865	16.1045	16.1066	5.81876	5.90862	5.93058	0.521994	0.611853	0.63381	0.696409	0.654356	0.644472	0.665079	0.0275788	0.672073	0.0278688
LPS+ Blank serum		21.9794	22.0846	21.9725	16.1166	16.002	16.0846	5.86277	6.08262	5.8879	0.566006	0.785849	0.591129	0.675484	0.580011	0.663823	0.639773	0.0520828	0.6465	0.0526305
LPS+ 5%HQT serum		22.0257	21.9781	22.0021	16.0152	16.0266	16.0665	6.01052	5.95144	5.93567	0.713749	0.654671	0.638905	0.609734	0.63522	0.6422	0.629051	0.0170899	0.635666	0.0172696
LPS+ 15%HQT serum		21.8838	21.9562	21.9049	16.0101	15.9705	16.1998	5.87373	5.98568	5.70517	0.576963	0.688913	0.4084	0.670373	0.620321	0.753459	0.681384	0.0672484	0.688549	0.0679556
LPS+ 25%HQT serum		21.5486	21.5835	21.5699	15.9929	16.0785	16.1421	5.55571	5.50496	5.42778	0.258941	0.208191	0.131012	0.835701	0.865622	0.913191	0.871505	0.0390782	0.880669	0.0394891
LPS+ 25%HQT serum-GW4869		22.0275	22.106	22.1639	15.8472	15.8416	16.0196	6.18031	6.26442	6.14429	0.883537	0.967656	0.847525	0.542037	0.511336	0.555737	0.53637	0.0227366	0.54201	0.0229757
Control	U6	16.0544	16.0618	16.0356
LPS		16.1865	16.1045	16.1066
LPS+ Blank serum		16.1166	16.002	16.0846
LPS+ 5%HQT serum		16.0152	16.0266	16.0665
LPS+ 15%HQT serum		16.0101	15.9705	16.1998
LPS+ 25%HQT serum		15.9929	16.0785	16.1421
LPS+ 25%HQT serum-GW4869		15.8472	15.8416	16.0196
